# Supplementary material for: Some maternal lineages of domestic horses may have origins in East Asia revealed with further evidence of mitochondrial genomes and HVR-1 sequences
Source: PeerJ. 2018 Jun 1;6:e4896. doi: 10.7717/peerj.4896 (PMC5985762; doi:10.7717/peerj.4896)
Supplement: Table S6 [file peerj-06-4896-s006.xlsx]

## Sheet: Sheet1
				Strict model			Relax model
				BF	(-36264.038)±(-0.314)		BF	(-36172.078)±(-0.362)
				ESS	460.626		ESS	365.695
				Node	Age estimate	95% HPD	Node	Age estimate	95% HPD
				A	13.6	1.9-33.7	A	11.3	1.6-31.4
				B	9	1.3-21.5	B	8.5	1.1-23.3
				C	7.8	1.0-18.8	C	6.9	0.8-18.7
				D	15.5	2.2-39.1	D	13.1	1.8-36
				E	7.8	0.9-19.2	E	6.6	0.8-18.8
				F	3.9	0.4-8.3	F	3.8	0.5-9.5
				G	11.4	1.8-28.3	G	10.3	1.3-26.7
				H	6.5	0.7-15.3	H	6.1	0.8-16.2
				I	11.6	1.7-28.6	I	12.1	1.7-32.5
				J	13.1	1.7-32.6	J	11	1.4-32.2
				K	31.1	5.2-80.2	K	27.6	3.5-78
				L	18.3	2.8-45.7	L	21.2	2.4-61.3
				M	9.3	1.3-22.7	M	8.1	1-21.7
				N	8.2	1.1-19.8	N	8	1.1-21.7
				OPQ	24.3	4.0-62.6	OPQ	23.9	3.2-65.3
				R	6.7	0.9-16.6	R	6.5	0.8-19.2
				Note: Age estimates are indicated in ky.
